# Supplementary material for: Identification of potential biomarkers related to mesenchymal stem cell response in patients with Alzheimer’s disease
Source: Stem Cell Res Ther. 2023 Jul 19;14:178. doi: 10.1186/s13287-023-03410-8 (PMC10357744; doi:10.1186/s13287-023-03410-8)
Supplement: Supplementary file 3 — Additional file 3: Table S1. Gene ontology and canonical pathway analysis data. [file 13287_2023_3410_MOESM3_ESM.xlsx]

## Sheet: GR_BP
Category	Term	Count	%	PValue	Genes	List Total	Pop Hits	Pop Total	Fold Enrichment	Bonferroni	Benjamini	FDR
GOTERM_BP_DIRECT	GO:0007155~cell adhesion	24	13.8728	6.45332e-11	Q86UW8, P98153, P51693, O15394, P54764, Q13421, O94779, P10586, P35443, Q08345, Q96GW7, O75077, Q08431, Q9NZU1, Q8WYK1, P55283, Q14393, Q9P2E7, Q6NW40, Q14982, Q13332, Q15223, P55290, O14514	160	459	16792	5.48758	6.86634e-08	6.86633e-08	6.80825e-08
GOTERM_BP_DIRECT	GO:0051965~positive regulation of synapse assembly	8	4.62428	1.89938e-06	Q9NZU1, Q8N967, Q8IW52, Q96PX8, O60241, Q16288, Q16620, O14514	160	62	16792	13.5419	0.0020189	0.00101047	0.00100192
GOTERM_BP_DIRECT	GO:0007399~nervous system development	12	6.93642	9.25905e-05	Q13555, P51693, Q08174, O94772, O75711, Q9Y2T3, O00451, P41271, P48637, P54802, Q969P0, Q92832	160	287	16792	4.38815	0.0938232	0.0328388	0.032561
GOTERM_BP_DIRECT	GO:0007156~homophilic cell adhesion via plasma membrane adhesion molecules	9	5.20231	0.000131776	Q8TAB3, Q9ULB5, Q08174, P55289, O95206, P55283, Q9P2E7, Q15223, P55290	160	158	16792	5.97816	0.130832	0.0350523	0.0347558
GOTERM_BP_DIRECT	GO:0034332~adherens junction organization	5	2.89017	0.000400745	Q9ULB5, P55289, P55283, Q15223, P55290	160	37	16792	14.1824	0.347196	0.0852786	0.0845572
GOTERM_BP_DIRECT	GO:0001889~liver development	6	3.46821	0.000680221	Q8NBP7, P09417, Q16706, P00813, P14314, P04179	160	74	16792	8.50946	0.515192	0.120626	0.119606
GOTERM_BP_DIRECT	GO:0006491~N-glycan processing	4	2.31214	0.000843672	Q16706, P49641, O43173, P14314	160	20	16792	20.99	0.592635	0.128238	0.127153
GOTERM_BP_DIRECT	GO:0007417~central nervous system development	7	4.04624	0.000985625	Q86UW8, P23471, Q9UI15, P19021, Q92823, Q96GW7, O75077	160	120	16792	6.12208	0.64979	0.131088	0.129979
GOTERM_BP_DIRECT	GO:0001934~positive regulation of protein phosphorylation	7	4.04624	0.00132144	P49771, Q16288, Q16620, Q14393, Q9UP38, Q99969, Q15375	160	127	16792	5.78465	0.75511	0.144545	0.143322
GOTERM_BP_DIRECT	GO:0005975~carbohydrate metabolic process	8	4.62428	0.0013585	P26572, P07738, P49641, P08195, P07195, Q9P2W7, P35475, Q9GZX3	160	174	16792	4.82529	0.764591	0.144545	0.143322
GOTERM_BP_DIRECT	GO:0061098~positive regulation of protein tyrosine kinase activity	4	2.31214	0.00184575	Q14114, P21860, Q14393, P12821	160	26	16792	16.1462	0.859941	0.178534	0.177024
GOTERM_BP_DIRECT	GO:0007409~axonogenesis	6	3.46821	0.00239187	Q8N967, P23471, Q8IW52, Q96PX8, Q92823, O14514	160	98	16792	6.42551	0.921762	0.212079	0.210285
GOTERM_BP_DIRECT	GO:0001523~retinoid metabolic process	5	2.89017	0.00265613	Q14114, P02649, P02766, Q99969, P02652	160	61	16792	8.60246	0.94098	0.217394	0.215555
GOTERM_BP_DIRECT	GO:0001764~neuron migration	6	3.46821	0.00322621	Q5VV43, Q16288, Q16620, Q14393, Q92823, O14525	160	105	16792	5.99714	0.967879	0.245192	0.243118
GOTERM_BP_DIRECT	GO:0007611~learning or memory	4	2.31214	0.00473029	P23471, P17900, P31321, P04156	160	36	16792	11.6611	0.993558	0.335535	0.332697
GOTERM_BP_DIRECT	GO:0044267~cellular protein metabolic process	6	3.46821	0.00530142	P18065, P56817, P02766, P37840, Q08431, P01034	160	118	16792	5.33644	0.996503	0.352545	0.349563
GOTERM_BP_DIRECT	GO:0046777~protein autophosphorylation	7	4.04624	0.00595111	Q13555, P54764, Q13554, Q13557, Q16288, Q16620, Q08345	160	172	16792	4.27122	0.998255	0.37247	0.369319
GOTERM_BP_DIRECT	GO:0006094~gluconeogenesis	4	2.31214	0.00830422	P07738, P17174, P09972, P09467	160	44	16792	9.54091	0.99986	0.474623	0.470608
GOTERM_BP_DIRECT	GO:0042493~response to drug	9	5.20231	0.00847541	Q14114, P00813, P19021, P18065, Q9UP38, P37840, P02652, P04179, P01034	160	304	16792	3.10707	0.999883	0.474623	0.470608

## Sheet: GR_CC
Category	Term	Count	%	PValue	Genes	List Total	Pop Hits	Pop Total	Fold Enrichment	Bonferroni	Benjamini	FDR
GOTERM_CC_DIRECT	GO:0070062~extracellular exosome	67	38.7283	1.28126e-13	Q9BW30, Q16706, P54652, P30086, P52758, Q12907, O60888, P17900, P02649, P07195, P23468, P09972, P02766, Q99969, Q6UX73, Q969P0, P01034, Q9H8L6, P01591, P09417, P49257, Q9Y2T3, Q15746, P19021, P35443, Q15904, P12821, Q08431, P22748, O76070, Q7Z7H5, Q92520, Q14982, P48637, O94919, Q13332, P09467, P46459, P04179, P20062, P12318, P0DP58, Q9UN36, P18065, Q12805, P35475, Q08345, P51688, Q8WVQ1, P14384,…	172	2811	18224	2.52539	2.39584e-11	2.39595e-11	2.2422e-11
GOTERM_CC_DIRECT	GO:0031225~anchored component of membrane	13	7.51445	6.87428e-10	O94772, Q13421, O94779, P0DP58, O00451, Q13508, Q96GW7, P22748, P14384, Q14982, Q9ULZ9, P55290, P04156	172	113	18224	12.1893	1.28549e-07	6.42745e-08	6.01499e-08
GOTERM_CC_DIRECT	GO:0016021~integral component of membrane	84	48.5549	1.55936e-08	P98153, P23471, Q16706, Q9UJ14, Q5VV43, Q9NX62, O60888, Q9NXS2, Q8TAB3, Q9ULB5, P61266, O60241, P23468, Q9UKQ2, Q15223, Q969P0, O14668, Q8IW52, Q6P4E1, P49257, P49771, P19021, O95206, P52848, Q9P2W7, Q15904, P12821, Q8IZP7, P22748, Q99435, Q96PX8, Q16288, Q7Z7H5, Q6UVY6, P55283, O43173, Q13332, Q9ULX7, Q8N3T6, P98173, O14514, Q8N967, P56975, P12318, P55289, P49641, Q9UN36, P56817, Q9UP38, Q08345,…	172	5163	18224	1.72382	2.91599e-06	9.72e-07	9.09625e-07
GOTERM_CC_DIRECT	GO:0005576~extracellular region	40	23.1214	2.59998e-08	Q6UXH9, P56975, P20062, P18065, Q12805, Q8TEU8, P58417, Q9H7Y0, P02649, P02766, P00488, Q14393, Q9NZ08, Q9UKQ2, Q99969, Q15223, Q92832, O14668, P01034, P01591, Q14114, O15197, P49771, Q9P2W7, P35443, P12821, Q96GW7, P37840, O75077, Q08431, Q99435, Q5VWW1, Q96KN2, P04070, O15204, Q92520, Q9UBP4, Q92823, P02652, P98173	172	1610	18224	2.63238	4.86195e-06	1.21549e-06	1.13749e-06
GOTERM_CC_DIRECT	GO:0005615~extracellular space	34	19.6532	2.99389e-07	P56975, Q16706, P20062, P18065, Q12805, Q08345, Q12907, Q9NZU1, Q8NBP7, P14384, P02649, P21860, P02766, Q14393, Q9NZ08, P55290, Q9H8L6, P01034, P01591, Q13421, O75711, P19021, P49771, P41271, P35443, Q9NRR1, P12821, P37840, Q08431, P00813, P04070, B2RUY7, Q9UBP4, Q6ZRP7	172	1347	18224	2.6744	5.59842e-05	1.11971e-05	1.04786e-05
GOTERM_CC_DIRECT	GO:0005886~plasma membrane	64	36.9942	1.66107e-05	Q13555, Q13554, Q13557, Q5VV43, Q8TAB3, Q9ULB5, P61266, P02649, O60241, P23468, Q14696, Q9UKQ2, Q15223, Q969P0, P19021, O95206, P12821, P31321, P22748, P00813, P55283, Q14982, Q13332, Q9ULX7, P46459, O14514, P12318, P55289, P0DP58, P56817, Q9UP38, Q08345, Q8IZS8, Q8WVQ1, Q9NZU1, Q8NBP7, P14384, P21860, Q6NW40, Q9NZ08, P55290, P51693, O15394, P54764, Q6ZN44, O94772, Q08174, Q13421, Q14114, O94779,…	172	4121	18224	1.64548	0.00310141	0.0005177	0.000484479
GOTERM_CC_DIRECT	GO:0005794~Golgi apparatus	22	12.7168	6.06359e-05	P54764, Q6P4E1, Q13421, O75711, P49257, Q9UN36, P56817, Q9GZX3, Q12907, P37840, Q9NX62, O43505, Q8NBP7, P22748, Q9NXS2, P04070, P02649, Q92520, O43173, P04156, Q8WWX9, Q10471	172	863	18224	2.70102	0.0112752	0.00161985	0.0015159
GOTERM_CC_DIRECT	GO:0009986~cell surface	15	8.67052	0.000607476	P54764, P54652, Q13421, O15197, P19021, P56817, Q9UP38, Q12907, Q8NBP7, P22748, P14384, P00813, Q9NZN1, P08195, P04156	172	542	18224	2.93229	0.107414	0.0141998	0.0132885
GOTERM_CC_DIRECT	GO:0030424~axon	9	5.20231	0.00120285	P54764, O15394, Q14114, O76070, Q9NZN1, P56817, P37840, Q15223, P01034	172	222	18224	4.29541	0.201538	0.0229728	0.0214987
GOTERM_CC_DIRECT	GO:0043202~lysosomal lumen	6	3.46821	0.00122849	P17900, P20062, P35475, Q96GW7, P54802, P51688	172	85	18224	7.47907	0.205363	0.0229728	0.0214987
GOTERM_CC_DIRECT	GO:0005887~integral component of plasma membrane	26	15.0289	0.00159785	P56975, P23471, P56817, Q08345, Q12907, Q9NZU1, P21860, P23468, Q15223, O14668, P54764, Q08174, O15197, O95206, P10586, Q13508, O75077, Q16288, P55283, Q16620, Q92823, Q9ULZ9, Q13332, Q8TCC7, Q15375, O14514	172	1415	18224	1.94685	0.258467	0.0271634	0.0254203
GOTERM_CC_DIRECT	GO:0016020~membrane	34	19.6532	0.00417039	Q13555, Q16706, P54652, Q13557, Q08345, Q12907, Q9NX62, Q8WVQ1, O60888, Q9NXS2, P61266, P02649, Q96MU8, P07195, O60241, Q9NZ08, Q15223, Q6UX73, Q969P0, Q10471, P26572, Q13421, Q14114, P49257, P19021, P49771, P12821, P37840, Q08431, P22748, P00813, P08195, Q16288, O94919	172	2200	18224	1.63746	0.542278	0.0649886	0.0608182
GOTERM_CC_DIRECT	GO:0005764~lysosome	8	4.62428	0.00550874	Q8NBP7, P00813, P17174, P12821, P54802, P37840, P51688, P01034	172	226	18224	3.75057	0.644056	0.0779159	0.072916
GOTERM_CC_DIRECT	GO:0048471~perinuclear region of cytoplasm	14	8.09249	0.00583328	P51693, Q9UN36, P19021, Q13557, P37840, Q9NZU1, Q8NBP7, P22748, O76070, Q92832, P55290, Q8WWX9, Q10471, P01034	172	621	18224	2.38865	0.665131	0.0779159	0.072916

## Sheet: GR_MF
Category	Term	Count	%	PValue	Genes	List Total	Pop Hits	Pop Total	Fold Enrichment	Bonferroni	Benjamini	FDR
GOTERM_MF_DIRECT	GO:0005509~calcium ion binding	25	14.4509	2.60734e-08	Q6UXH9, P55289, Q12805, P14314, Q8WVQ1, Q9ULB5, Q8TAB3, O75071, Q14393, Q92832, P22676, P55290, O14668, Q08174, Q14114, P19021, O95206, P35443, P37840, Q9NQ79, Q99435, P04070, P55283, Q9P2E7, Q9ULZ9	153	717	16881	3.84705	8.78671e-06	8.78675e-06	8.68245e-06
GOTERM_MF_DIRECT	GO:0005102~receptor binding	13	7.51445	8.57088e-05	P56975, P49771, P18065, P35475, Q9UP38, Q9NRR1, P58417, Q92890, Q9NZN1, P23468, Q14393, Q15223, Q99969	153	353	16881	4.06327	0.0284719	0.0144419	0.0142705
GOTERM_MF_DIRECT	GO:0042803~protein homodimerization activity	18	10.4046	0.000314034	Q13555, Q13554, P09417, P01591, Q9H008, Q13557, P49771, P41271, P52758, Q8WVQ1, P02649, P21860, Q16620, P48637, Q15223, Q6UX73, P02652, P55290	153	730	16881	2.72055	0.100437	0.0352765	0.0348578
GOTERM_MF_DIRECT	GO:0005001~transmembrane receptor protein tyrosine phosphatase activity	4	2.31214	0.000443627	P23471, P10586, P23468, Q13332	153	17	16881	25.9608	0.138892	0.0373756	0.036932
GOTERM_MF_DIRECT	GO:0005507~copper ion binding	5	2.89017	0.00161328	O60888, P19021, Q6UVY6, P37840, P04156	153	56	16881	9.85119	0.419645	0.092228	0.0911333
GOTERM_MF_DIRECT	GO:0005004~GPI-linked ephrin receptor activity	3	1.7341	0.00164204	P54764, Q16288, Q15375	153	7	16881	47.2857	0.425252	0.092228	0.0911333
GOTERM_MF_DIRECT	GO:0004714~transmembrane receptor protein tyrosine kinase activity	4	2.31214	0.0047935	P21860, Q16288, Q16620, Q08345	153	38	16881	11.614	0.801961	0.230773	0.228034
GOTERM_MF_DIRECT	GO:0030246~carbohydrate binding	7	4.04624	0.00868183	P98153, Q16706, P49641, Q12907, Q96GW7, Q15223, Q10471	153	196	16881	3.94048	0.947058	0.333162	0.329208
GOTERM_MF_DIRECT	GO:0050750~low-density lipoprotein particle receptor binding	3	1.7341	0.0088975	Q8NBP7, P02649, Q14696	153	16	16881	20.6875	0.950801	0.333162	0.329208

## Sheet: PR_BP
Category	Term	Count	%	PValue	Genes	List Total	Pop Hits	Pop Total	Fold Enrichment	Bonferroni	Benjamini	FDR
GOTERM_BP_DIRECT	GO:0007156~homophilic cell adhesion via plasma membrane adhesion molecules	12	26.6667	6.58492e-14	Q9Y5F6, Q9ULB5, Q08174, O14917, O60245, P55287, P55286, Q9UN70, Q9Y6N8, Q9Y5I4, Q9P2E7, P55291	41	158	16792	31.1059	2.008e-11	2.0084e-11	2.0084e-11
GOTERM_BP_DIRECT	GO:0007155~cell adhesion	13	28.8889	4.20802e-10	P48960, P55287, P55286, Q9Y5I4, O14917, Q9UN70, P27658, Q16653, Q14393, Q9P2E7, Q6NW40, P55291, Q13683	41	459	16792	11.5998	1.28345e-07	6.41724e-08	6.41724e-08
GOTERM_BP_DIRECT	GO:0034332~adherens junction organization	5	11.1111	1.72225e-06	Q9ULB5, P55287, P55286, Q9Y6N8, P55291	41	37	16792	55.3461	0.00052515	0.000175096	0.000175096
GOTERM_BP_DIRECT	GO:0002576~platelet degranulation	4	8.88889	0.00187791	O60245, Q14393, Q99969, P10909	41	103	16792	15.9053	0.436338	0.14319	0.14319

## Sheet: PR_CC
Category	Term	Count	%	PValue	Genes	List Total	Pop Hits	Pop Total	Fold Enrichment	Bonferroni	Benjamini	FDR
GOTERM_CC_DIRECT	GO:0070062~extracellular exosome	20	44.4444	6.67573e-06	P49257, P48960, P55287, Q9NNX6, Q15904, P51688, P35237, Q9UJJ9, Q9Y5F6, Q86UD1, P00505, Q9H6B4, Q9UN70, P27658, Q14393, P29218, P55291, Q99969, P10909, P08236	44	2811	18224	2.94686	0.00054059	0.000540734	0.000534058
GOTERM_CC_DIRECT	GO:0005886~plasma membrane	22	48.8889	0.00014135	Q08174, P48960, P55287, Q9NNX6, P55286, Q5VV43, Q9Y5I4, Q9Y6N8, Q9Y5F6, Q9ULB5, O60245, O14917, P00505, Q9H6B4, P79483, Q9UN70, Q16653, P08138, Q9P2E7, Q6NW40, P55291, Q13683	44	4121	18224	2.21111	0.0113849	0.00572468	0.005654
GOTERM_CC_DIRECT	GO:0009986~cell surface	7	15.5556	0.00161064	P00505, Q9H6B4, Q9NNX6, P14207, P08138, Q13683, P10909	44	542	18224	5.34921	0.122403	0.0434874	0.0429505

## Sheet: PR_MF
Category	Term	Count	%	PValue	Genes	List Total	Pop Hits	Pop Total	Fold Enrichment	Bonferroni	Benjamini	FDR
GOTERM_MF_DIRECT	GO:0005509~calcium ion binding	18	40	3.72161e-13	Q08174, P48960, P55287, P55286, Q9Y5I4, Q9Y6N8, Q96D15, Q9Y5F6, Q9ULB5, O75071, O60245, O14917, Q9UN70, Q15493, Q14393, Q9P2E7, P55291, P22676	43	717	16881	9.8556	3.0516e-11	3.05172e-11	3.05172e-11

## Sheet: GR_canonical pathway
Ingenuity Canonical Pathways	-log(p-value)	Ratio	z-score	Molecules
Synaptogenesis Signaling Pathway	11.8	0.0651	-4.025	APOE,CAMK2B,CAMK2D,CAMK2G,CDH12,CDH13,CDH4,CDH7,EPHA4,EPHA7,EPHB6,LRP8,NECTIN1,NSF,NTRK2,PRKAR1B,SNCA,SNCG,STX1B,THBS4
IL-15 Production	3.26	0.05	-2.449	DDR1,EPHA4,ERBB3,FLT3LG,NTRK2,NTRK3
Neuropathic Pain Signaling In Dorsal Horn Neurons	2.8	0.05	-2.236	CAMK2B,CAMK2D,CAMK2G,NTRK2,PRKAR1B
Insulin Secretion Signaling Pathway	2.74	0.0304	-2.449	CACNA2D3,CAMK2B,CAMK2D,CAMK2G,DLD,NSF,PRKAR1B,STX1B
Melatonin Signaling	2.53	0.0571	1	CAMK2B,CAMK2D,CAMK2G,PRKAR1B
Reelin Signaling in Neurons	2.38	0.04	-2	APOE,CAMK2B,CAMK2D,CAMK2G,LRP8
HIF1α Signaling	2.11	0.0294	-1.633	CAMK2B,CAMK2D,CAMK2G,HSPA2,LDHB,MMP17
Dilated Cardiomyopathy Signaling Pathway	2.09	0.0342	-2	CACNA2D3,CAMK2B,CAMK2D,CAMK2G,PRKAR1B
LXR/RXR Activation	1.69	0.0325	-1	APOA2,APOE,IL1RAPL1,TTR
GNRH Signaling	1.69	0.027	-2	CACNA2D3,CAMK2B,CAMK2D,CAMK2G,PRKAR1B
Synaptic Long Term Potentiation	1.65	0.0317	-2	CAMK2B,CAMK2D,CAMK2G,PRKAR1B
Gα12/13 Signaling	1.58	0.0301	2	CDH12,CDH13,CDH4,CDH7
CREB Signaling in Neurons	1.54	0.0169	-3.162	ADGRB1,ADGRB2,CACNA2D3,CAMK2B,CAMK2D,CAMK2G,FZD1,NTRK2,NTRK3,PRKAR1B
Calcium Signaling	1.5	0.024	-2.236	CACNA2D3,CAMK2B,CAMK2D,CAMK2G,PRKAR1B
Factors Promoting Cardiogenesis in Vertebrates	1.45	0.0274	-2	CAMK2B,CAMK2D,CAMK2G,FZD1
Role of NFAT in Cardiac Hypertrophy	1.43	0.023	-2.236	CACNA2D3,CAMK2B,CAMK2D,CAMK2G,PRKAR1B
Neuroinflammation Signaling Pathway	1.34	0.0197	-2	BACE1,CALB2,FZD1,MFGE8,SNCA,SOD2

## Sheet: PR_canonical pathway
Ingenuity Canonical Pathways	-log(p-value)	Ratio	z-score	Molecules
RhoGDI Signaling	5.12	0.0283	2.236	CDH10,CDH11,CDH15,CDH7,CDH8,ITGA7
Gα12/13 Signaling	4.93	0.0376	2.236	CDH10,CDH11,CDH15,CDH7,CDH8
Signaling by Rho Family GTPases	4.57	0.0226	-2.236	CDH10,CDH11,CDH15,CDH7,CDH8,ITGA7
Synaptogenesis Signaling Pathway	3.22	0.0163	-2.236	CDH10,CDH11,CDH15,CDH7,CDH8

## Sheet: Code book
GR	Good responder
PR	Poor responder
BP	Biological process
CC	Cellular component
MF	Molecular function
